# Supplementary material for: Combining lipoic acid to methylene blue reduces the Warburg effect in CHO cells: From TCA cycle activation to enhancing monoclonal antibody production
Source: PLoS One. 2020 Apr 16;15(4):e0231770. doi: 10.1371/journal.pone.0231770 (PMC7162497; doi:10.1371/journal.pone.0231770)
Supplement: S1 Raw data — (ZIP) [file pone.0231770.s002.zip]

Archive with 2 entries (2 files):
- Shake-flasks-studies_rawdata.xlsx
- Concentration_study_rawadata.xlsx
