# Supplementary material for: Combining lipoic acid to methylene blue reduces the Warburg effect in CHO cells: From TCA cycle activation to enhancing monoclonal antibody production
Source: PLoS One. 2020 Apr 16;15(4):e0231770. doi: 10.1371/journal.pone.0231770 (PMC7162497; doi:10.1371/journal.pone.0231770)
Supplement: S1 Raw data — (ZIP) [file pone.0231770.s002.zip › Shake-flasks-studies_rawdata.xlsx]

## Sheet: X (cell_mL)
Time	Control	Control	Control	Control	Control	Control	Control	Control + vehicle	Control + vehicle	Control + vehicle	Control + vehicle	Control + vehicle	Control + vehicle	Control + vehicle	a-LA 20 µM	a-LA 20 µM	a-LA 20 µM	a-LA 20 µM	a-LA 20 µM	a-LA 20 µM	a-LA 20 µM	a-LA 100 µM	a-LA 100 µM	a-LA 100 µM	a-LA 100 µM	a-LA 100 µM	a-LA 100 µM	a-LA 100 µM	DCA 5 mM	DCA 5 mM	DCA 5 mM	DCA 5 mM	DCA 5 mM	DCA 5 mM	DCA 5 mM	MB 1 µM	MB 1 µM	MB 1 µM	MB 1 µM	MB 1 µM	MB 1 µM	MB 1 µM	a-LA 20 µM + MB 1 µM	a-LA 20 µM + MB 1 µM	a-LA 20 µM + MB 1 µM	a-LA 20 µM + MB 1 µM	a-LA 20 µM + MB 1 µM	a-LA 20 µM + MB 1 µM	a-LA 20 µM + MB 1 µM
0	240000	230000	205000	205000	195000	200000	193000	215000	215000	190000					183000	205000	223000					175000	220000	210000					215000	185000	195000					205000	190000	185000					183000	228000	193000
24	745000	530000	600000	558000	473000	495000	648000	575000	645000	645000					510000	448000	530000					590000	680000	640000					536000	563000	648000					600000	630000	630000					603000	680000	608000
48	1690000	1410000	2010000	1900000	1570000	1580000	1930000	2080000	2050000	1950000					1570000	1360000	1310000					1110000	1230000	1260000					1610000	1580000	1710000					1640000	1690000	1650000					1650000	1670000	1590000
72	4250000	3620000	3560000	3680000	3020000	3330000	3910000	3720000	3700000	3910000					3350000	3200000	3530000					2290000	2280000	2510000					3290000	3730000	3790000					3250000	3650000	3400000					3510000	3680000	3240000
96	4280000	3960000	4190000	4140000	4780000	4580000	4800000	4370000	4350000	5220000					4430000	4200000	4630000					1820000	1740000	1820000					4650000	4290000	4860000					4460000	5200000	5050000					3850000	4500000	3850000
120	4640000	4520000	2630000	3640000	3050000	3550000	3800000	3090000	3500000	3440000					3980000	3280000	3850000					1100000	1190000	1340000					3880000	4100000	4260000					4200000	3970000	3470000					3520000	4040000	3640000

## Sheet: Viability (%)
Time	Control	Control	Control	Control	Control	Control	Control	Control + vehicle	Control + vehicle	Control + vehicle	Control + vehicle	Control + vehicle	Control + vehicle	Control + vehicle	a-LA 20 µM	a-LA 20 µM	a-LA 20 µM	a-LA 20 µM	a-LA 20 µM	a-LA 20 µM	a-LA 20 µM	a-LA 100 µM	a-LA 100 µM	a-LA 100 µM	a-LA 100 µM	a-LA 100 µM	a-LA 100 µM	a-LA 100 µM	DCA 5 mM	DCA 5 mM	DCA 5 mM	DCA 5 mM	DCA 5 mM	DCA 5 mM	DCA 5 mM	MB 1 µM	MB 1 µM	MB 1 µM	MB 1 µM	MB 1 µM	MB 1 µM	MB 1 µM	a-LA 20 µM + MB 1 µM	a-LA 20 µM + MB 1 µM	a-LA 20 µM + MB 1 µM	a-LA 20 µM + MB 1 µM	a-LA 20 µM + MB 1 µM	a-LA 20 µM + MB 1 µM	a-LA 20 µM + MB 1 µM
0	100	100	100	100	100	100	99	100	100	100					100	100	100					100	100	100					100	100	100					98	97	99					99	97	99
24	99	100	100	100	99	99	99	99	99	98					98	100	99					98	100	100					99	99	98					98	99	98					99	100	99
48	100	99	99	99	99	99	98	99	99	100					98	100	99					97	100	100					98	99	99					99	99	99					99	99	99
72	99	99	98	98	98	98	97	98	97	98					98	98	99					100	100	98					98	98	99					99	97	97					97	98	97
96	97	96	97	94	97	97	96	95	94	95					94	96	97					59	62	62					96	97	95					96	97	98					93	94	94
120	87	90	59	65	68	70	72	68	73	71					77	69	75					36	37	40					80	78	81					85	85	83					81	88	77

## Sheet: GLC (mmol_L)
Time (h)	Control	Control	Control	Control	Control	Control	Control	Control + vehicle	Control + vehicle	Control + vehicle	Control + vehicle	Control + vehicle	Control + vehicle	Control + vehicle	a-LA 20 µM	a-LA 20 µM	a-LA 20 µM	a-LA 20 µM	a-LA 20 µM	a-LA 20 µM	a-LA 20 µM	a-LA 100 µM	a-LA 100 µM	a-LA 100 µM	a-LA 100 µM	a-LA 100 µM	a-LA 100 µM	a-LA 100 µM	DCA 5 mM	DCA 5 mM	DCA 5 mM	DCA 5 mM	DCA 5 mM	DCA 5 mM	DCA 5 mM	MB 1 µM	MB 1 µM	MB 1 µM	MB 1 µM	MB 1 µM	MB 1 µM	MB 1 µM	a-LA 20 µM + MB 1 µM	a-LA 20 µM + MB 1 µM	a-LA 20 µM + MB 1 µM	a-LA 20 µM + MB 1 µM	a-LA 20 µM + MB 1 µM	a-LA 20 µM + MB 1 µM	a-LA 20 µM + MB 1 µM
0	43	43.1	44.3	41.4	39.7	39.7	39.7	43.3	41.5	44.1					39.7	39.7	39.7					43.7	42.7	42.9					43.5	42.4	41.9					39.7	39.7	39.7					39.7	39.7	39.7
24	40.2	39.7	39.6	38.9	36.9	36.9	36.5	39.5	40.2	39.6					37	37	37.2					39.4	38.9	39.2					40.2	39.5	39.7					35.9	35.9	35.8					35.6	35.2	35.5
48	34.3	34.7	34.9	34.2	31.2	31.3	29.9	34.6	33.8	33.1					31.7	32.7	31.6					34.1	33.1	35					34.7	34.6	34.4					29.3	29.2	29.2					29.3	29.4	29.3
72	30.2	30.5	30.1	30	27.7	27.3	26.4	30	30.7	30.2					28.1	27.9	27.9					33	33	33.4					31.6	31.6	31.8					26.9	27	26.8					27.3	27.1	26.9
96	25.6	26	25.3	25.3	23.4	23.3	22.1	26.2	24.9	24.9					23.8	23.8	23.7					31.1	31.1	30.9					26.2	26.2	26					23.1	23.6	23.2					23.8	23.4	23.6
120	22.7	23.6	23.6	23.3	21.2	21.4	20.1	23.3	22.2	22.4					21.3	21.2	21.2					28.9	28.9	29.3					22.9	22.7	22.9					20.1	20.3	20.3					20.4	20.2	20

## Sheet: LAC (mmol_L)
Time (h)	Control	Control	Control	Control	Control	Control	Control	Control + vehicle	Control + vehicle	Control + vehicle	Control + vehicle	Control + vehicle	Control + vehicle	Control + vehicle	a-LA 20 µM	a-LA 20 µM	a-LA 20 µM	a-LA 20 µM	a-LA 20 µM	a-LA 20 µM	a-LA 20 µM	a-LA 100 µM	a-LA 100 µM	a-LA 100 µM	a-LA 100 µM	a-LA 100 µM	a-LA 100 µM	a-LA 100 µM	DCA 5 mM	DCA 5 mM	DCA 5 mM	DCA 5 mM	DCA 5 mM	DCA 5 mM	DCA 5 mM	MB 1 µM	MB 1 µM	MB 1 µM	MB 1 µM	MB 1 µM	MB 1 µM	MB 1 µM	a-LA 20 µM + MB 1 µM	a-LA 20 µM + MB 1 µM	a-LA 20 µM + MB 1 µM	a-LA 20 µM + MB 1 µM	a-LA 20 µM + MB 1 µM	a-LA 20 µM + MB 1 µM	a-LA 20 µM + MB 1 µM
0	0.42	0.45	0.9	0.73	0.31	0.31	0.42	0.89	0.74	0.68					0.31	0.31	0.31					0.98	0.92	0.91					0.79	0.73	0.72					0.42	0.42	0.42					0.42	0.42	0.42
24	5.12	4.98	7.23	7.32	5.35	5.25	6.8	7.15	7.52	7.4					5.19	5.03	5.4					6.96	6.89	6.93					6.46	6.35	6.43					6.19	6.23	6.33					6.15	6.23	6.27
48	14.1	14	17.42	16.89	14.3	14.5	15.5	16.77	16.93	16.35					14.3	14.4	14.1					14.6	14.17	15.13					14.93	14.93	14.82					15.3	15.1	14.9					14.2	14.4	14.3
72	16.7	16.7	18.35	18.5	16.1	15.8	16.4	17.83	17.96	17.47					16	15.7	15.9					16.66	16.66	16.93					16.71	16.71	16.71					17.3	17.2	17					16.6	16.4	16.2
96	19.3	19.1	23.08	23.35	20.8	20.8	21	23.31	22.63	22.41					20	20	20.6					16.71	16.84	16.66					21.74	21.74	21.42					19.8	20.2	20					18.7	19	19
120	22	22.2	26	26.14	23.8	23.8	23.7	25.69	25.06	25.46					23.7	23.9	23.6					17.16	17.42	17.83					23.85	23.62	23.58					22.4	22.7	22.2					21.4	21.4	20.9

## Sheet: GLN (mmol_L)
Time (h)	Control	Control	Control	Control	Control	Control	Control	Control + vehicle	Control + vehicle	Control + vehicle	Control + vehicle	Control + vehicle	Control + vehicle	Control + vehicle	a-LA 20 µM	a-LA 20 µM	a-LA 20 µM	a-LA 20 µM	a-LA 20 µM	a-LA 20 µM	a-LA 20 µM	a-LA 100 µM	a-LA 100 µM	a-LA 100 µM	a-LA 100 µM	a-LA 100 µM	a-LA 100 µM	a-LA 100 µM	DCA 5 mM	DCA 5 mM	DCA 5 mM	DCA 5 mM	DCA 5 mM	DCA 5 mM	DCA 5 mM	MB 1 µM	MB 1 µM	MB 1 µM	MB 1 µM	MB 1 µM	MB 1 µM	MB 1 µM	a-LA 20 µM + MB 1 µM	a-LA 20 µM + MB 1 µM	a-LA 20 µM + MB 1 µM	a-LA 20 µM + MB 1 µM	a-LA 20 µM + MB 1 µM	a-LA 20 µM + MB 1 µM	a-LA 20 µM + MB 1 µM
0	4.88	4.85	3.89	3.84	4.08	4.08	3.9	3.82	3.85	3.86					4.08	4.08	4.08					3.92	3.84	3.89					3.91	3.85	3.81					3.9	3.9	3.9					3.9	3.9	3.9
24	3.9	3.9	2.87	2.83	3.31	3.24	3.05	2.88	2.84	2.86					3.26	3.22	3.21					3.01	3.01	3					3.02	3.07	3.01					3.07	3	2.93					2.97	2.93	2.93
48	2.2	2.25	1.14	0.99	1.55	1.47	1.33	1.2	1.07	1.07					1.66	1.7	1.56					1.56	1.57	1.54					1.61	1.6	1.63					1.39	1.35	1.37					1.51	1.47	1.42
72	0.05	0.11	0.12	0.11	0.13	0.15	0.11	0.14	0.11	0.13					0.13	0.14	0.13					0.4	0.43	0.4					0.11	0.14	0.11					0.1	0.12	0.13					0.13	0.14	0.14
96	0.06	0.05	0.12	0.1	0.1	0.1	0.07	0.11	0.11	0.12					0.13	0.14	0.13					0.24	0.24	0.25					0.11	0.12	0.13					0.12	0.15	0.14					0.16	0.17	0.17
120	0.04	0.04	0.16	0.15	0.1	0.14	0.11	0.17	0.14	0.17					0.14	0.14	0.14					0.3	0.29	0.28					0.13	0.11	0.12					0.12	0.11	0.11					0.13	0.12	0.12

## Sheet: GLU (mmol_L)
Time (h)	Control	Control	Control	Control	Control	Control	Control	Control + vehicle	Control + vehicle	Control + vehicle	Control + vehicle	Control + vehicle	Control + vehicle	Control + vehicle	a-LA 20 µM	a-LA 20 µM	a-LA 20 µM	a-LA 20 µM	a-LA 20 µM	a-LA 20 µM	a-LA 20 µM	a-LA 100 µM	a-LA 100 µM	a-LA 100 µM	a-LA 100 µM	a-LA 100 µM	a-LA 100 µM	a-LA 100 µM	DCA 5 mM	DCA 5 mM	DCA 5 mM	DCA 5 mM	DCA 5 mM	DCA 5 mM	DCA 5 mM	MB 1 µM	MB 1 µM	MB 1 µM	MB 1 µM	MB 1 µM	MB 1 µM	MB 1 µM	a-LA 20 µM + MB 1 µM	a-LA 20 µM + MB 1 µM	a-LA 20 µM + MB 1 µM	a-LA 20 µM + MB 1 µM	a-LA 20 µM + MB 1 µM	a-LA 20 µM + MB 1 µM	a-LA 20 µM + MB 1 µM
0	0.47	0.5	0.53	0.45	0.57	0.57	0.53	0.52	0.46	0.47					0.57	0.57	0.57					0.57	0.5	0.51					0.47	0.48	0.46					0.53	0.53	0.53					0.53	0.53	0.53
24	0.54	0.54	0.59	0.56	0.63	0.63	0.61	0.6	0.59	0.58					0.65	0.63	0.65					0.69	0.63	0.61					0.54	0.54	0.56					0.56	0.55	0.54					0.57	0.56	0.56
48	0.69	0.67	0.73	0.72	0.73	0.73	0.75	0.78	0.7	0.7					0.82	0.8	0.82					0.77	0.75	0.75					0.63	0.65	0.65					0.66	0.65	0.65					0.71	0.71	0.7
72	0.77	0.78	0.79	0.79	0.82	0.82	0.81	0.77	0.82	0.8					0.96	0.94	0.98					0.88	0.88	0.92					0.8	0.76	0.83					0.73	0.71	0.72					0.91	0.87	0.88
96	0.84	0.83	0.8	0.79	0.85	0.83	0.84	0.85	0.85	0.86					0.99	0.96	0.99					1.04	0.97	1.03					0.81	0.79	0.76					0.84	0.85	0.85					1.02	0.95	0.97
120	0.84	0.85	0.83	0.83	0.86	0.88	0.84	0.81	0.88	0.81					0.99	0.95	0.96					1.18	1.17	1.18					0.86	0.88	0.84					0.86	0.85	0.94					1.02	0.97	0.99

## Sheet: IgG (mg_L)
Time (h)	Control	Control	Control	Control	Control	Control	Control	Control + vehicle	Control + vehicle	Control + vehicle	Control + vehicle	Control + vehicle	Control + vehicle	Control + vehicle	a-LA 20 µM	a-LA 20 µM	a-LA 20 µM	a-LA 20 µM	a-LA 20 µM	a-LA 20 µM	a-LA 20 µM	a-LA 100 µM	a-LA 100 µM	a-LA 100 µM	a-LA 100 µM	a-LA 100 µM	a-LA 100 µM	a-LA 100 µM	DCA 5 mM	DCA 5 mM	DCA 5 mM	DCA 5 mM	DCA 5 mM	DCA 5 mM	DCA 5 mM	MB 1 µM	MB 1 µM	MB 1 µM	MB 1 µM	MB 1 µM	MB 1 µM	MB 1 µM	a-LA 20 µM + MB 1 µM	a-LA 20 µM + MB 1 µM	a-LA 20 µM + MB 1 µM	a-LA 20 µM + MB 1 µM	a-LA 20 µM + MB 1 µM	a-LA 20 µM + MB 1 µM	a-LA 20 µM + MB 1 µM
0	0	0	0	0	0	0	0	0	0	0					0	0	0					0	0	0					0	0	0					0	0	0					0	0	0
24	6.08	2.88	5.68	7.83	4	2.94	4.28	5.11	6.32	5.94					5.58	5.82	4.68					3.77	6.31	5.92					7.96	7.17	8.01					5.55	4.71	4.35					3.44	3.93	4.68
48	14.31	11.71	18.66	17.76	14.12	15.31	18.82	21.11	15.62	19.65					15.06	16.17	11.9					13.77	15.47	13.09					18.95	14.79	17.03					21.42	18.18	20.77					17.01	18.78	19.31
72	44.8	44.21	37.3	47.2	47.36	50.43	51.09	39.48	38.35	36.56					35.5	39.49	40.09					15.7	14.11	17.5					36.95	33.07	43.59					44.5	51.88	51.08					38.57	41.61	38.39
96	43.41	33.43	44.61	40.84	56.41	55.2	53.46	40.41	40.6	36.53					47.39	50.17	40.82					14.67	13.77	14.38					55.03	44.69	43.53					64.01	63.29	56.31					52.35	55.98	50.84
120	11.79	13.31	13.96	16.31	26.21	24.3	30.21	21.39	27.4	25.02					23.15	24.95	21.27					10.94	8.87	11.05					43.25	43.03	36.53					40.16	41.08	41.92					41.11	39.64	42.57

## Sheet: MitoSOX normalized MFI (% Ctl)
Time (h)	Control	Control	Control	Control	Control	Control	Control	Control + vehicle	Control + vehicle	Control + vehicle	Control + vehicle	Control + vehicle	Control + vehicle	Control + vehicle	a-LA 20 µM	a-LA 20 µM	a-LA 20 µM	a-LA 20 µM	a-LA 20 µM	a-LA 20 µM	a-LA 20 µM	a-LA 100 µM	a-LA 100 µM	a-LA 100 µM	a-LA 100 µM	a-LA 100 µM	a-LA 100 µM	a-LA 100 µM	DCA 5 mM	DCA 5 mM	DCA 5 mM	DCA 5 mM	DCA 5 mM	DCA 5 mM	DCA 5 mM	MB 1 µM	MB 1 µM	MB 1 µM	MB 1 µM	MB 1 µM	MB 1 µM	MB 1 µM	a-LA 20 µM + MB 1 µM	a-LA 20 µM + MB 1 µM	a-LA 20 µM + MB 1 µM	a-LA 20 µM + MB 1 µM	a-LA 20 µM + MB 1 µM	a-LA 20 µM + MB 1 µM	a-LA 20 µM + MB 1 µM
24	0.92	1.08	1	1	0.93	1.07	0.71	1	0.93	0.92					1.81	1.08	1.28					1.25	1.24	1.35					1.07	0.93	1.14					0.93	0.57	0.97					1.17	0.46	0.57
48	0.92	0.89	0.57	0.84	0.61	0.7	0.44	0.62	0.84	0.91					1.01	0.67	0.71					0.74	0.78	0.73					1.64	0.89	1.33					0.51	0.45	0.59					0.44	0.61	0.56
72	0.79	0.78	1.01	0.63	0.68	0.64	0.38	1.37	0.82	0.65					0.56	0.63	0.7					2.47	2.44	2.48					0.67	0.71	0.77					0.43	0.37	0.4					0.44	0.38	0.39
96	1.47	1.47	1	0.94	0.82	0.91	0.4	1.01	1.5	1.04					0.88	0.84	0.87					3.3	3.69	3.23					0.9	1.41	0.85					0.45	0.45	0.44					0.44	0.42	0.48
120	2.23	1.75	2.83	2.76	0.89	0.78	0.99	2.56	1.79	1.99					1.03	0.85	0.87					4.23	3.55	4.04					1.31	1.44	1.28					0.6	0.56	0.57					0.53	0.5	0.61

## Sheet: Rho normalized MFI (% Ctl)
Time (h)	Control	Control	Control	Control	Control	Control	Control	Control + vehicle	Control + vehicle	Control + vehicle	Control + vehicle	Control + vehicle	Control + vehicle	Control + vehicle	a-LA 20 µM	a-LA 20 µM	a-LA 20 µM	a-LA 20 µM	a-LA 20 µM	a-LA 20 µM	a-LA 20 µM	a-LA 100 µM	a-LA 100 µM	a-LA 100 µM	a-LA 100 µM	a-LA 100 µM	a-LA 100 µM	a-LA 100 µM	DCA 5 mM	DCA 5 mM	DCA 5 mM	DCA 5 mM	DCA 5 mM	DCA 5 mM	DCA 5 mM	MB 1 µM	MB 1 µM	MB 1 µM	MB 1 µM	MB 1 µM	MB 1 µM	MB 1 µM	a-LA 20 µM + MB 1 µM	a-LA 20 µM + MB 1 µM	a-LA 20 µM + MB 1 µM	a-LA 20 µM + MB 1 µM	a-LA 20 µM + MB 1 µM	a-LA 20 µM + MB 1 µM	a-LA 20 µM + MB 1 µM
24	0.81	1.19	1	1	0.74	1.26	1	0.79	1.4	1.22					0.78	0.59	0.9					0.71	0.73	0.65					1.29	1.34	1.38					1.85	0.78	1					3.94	3.25	2.65
48	0.58	0.74	1.84	2.44	0.46	0.66	2.26	2.13	2.5	2.98					0.64	0.48	0.63					1.95	1.68	1.82					2.82	3.84	2.81					2.03	2.12	2.23					1.87	2	2.05
72	2.56	2.37	4.55	4.08	0.67	0.83	3.33	3.23	4.49	3.91					0.83	0.7	0.65					4.16	3.06	4.24					6.02	6.03	6.49					3.14	3.64	2.91					3.14	3.03	3.02
96	2.36	2.43	4.66	4.89	1.24	1.22	2	5.66	5.8	7.18					1.3	1.15	1.02					6.87	8.37	10.34					16.89	8.05	9.97					3.48	3.1	3.04					3.25	3.29	3.39
120	2.31	2.76	3.18	6.21	0.58	0.52	4.95	3.12	7.13	7.47					0.65	0.53	0.56					8.98	9.95	10.48					8.95	9.31	9.3					3.01	4.13	3.67					4.5	4.05	4.68

## Sheet: Total qO2 (% Ctl)
h	Control	Control	Control	Control	Control	Control	Control	Control + vehicle	Control + vehicle	Control + vehicle	Control + vehicle	Control + vehicle	Control + vehicle	Control + vehicle	a-LA 20 µM	a-LA 20 µM	a-LA 20 µM	a-LA 20 µM	a-LA 20 µM	a-LA 20 µM	a-LA 20 µM	a-LA 100 µM	a-LA 100 µM	a-LA 100 µM	a-LA 100 µM	a-LA 100 µM	a-LA 100 µM	a-LA 100 µM	DCA 5 mM	DCA 5 mM	DCA 5 mM	DCA 5 mM	DCA 5 mM	DCA 5 mM	DCA 5 mM	MB 1 µM	MB 1 µM	MB 1 µM	MB 1 µM	MB 1 µM	MB 1 µM	MB 1 µM	a-LA 20 µM + MB 1 µM	a-LA 20 µM + MB 1 µM	a-LA 20 µM + MB 1 µM	a-LA 20 µM + MB 1 µM	a-LA 20 µM + MB 1 µM	a-LA 20 µM + MB 1 µM	a-LA 20 µM + MB 1 µM
24			1	1	1.04	0.96	1	1.02	1.06	1.09					1.06	0.96	1.05					0.96	0.91	1.08					1.41	1.3	1.09					0.87	0.99	0.95					1.09	0.92	0.97
48			0.89	1.16	0.79	0.79	0.96	0.92	1.07	1.1					1.06	0.8	0.85					1.04	1.14	1.02					1.09	1.04	1.13					0.87	0.92	0.92					1.02	1	0.93
72			0.48	0.51	0.44	0.44	0.5	0.47	0.6	0.64					0.49	0.47	0.47					0.9	1	1.01					0.85	0.69	0.89					0.58	0.56	0.52					0.62	0.66	0.66
96			0.25	0.21	0.26	0.26	0.23	0.3	0.27	0.24					0.25	0.27	0.27					0.89	0.99	0.77					0.21	0.34	0.35					0.28	0.29	0.32					0.4	0.37	0.39
120			0.23	0.31	0.25	0.16	0.27	0.27	0.28	0.3					0.22	0.21	0.22					1.29	0.87	0.75					0.25	0.29	0.26					0.27	0.25	0.36					0.42	0.45	0.48

[truncated: 2 more sheets: qO2,leak (% total respiration C, qO2,resp (% total respiration C]
