# Supplementary material for: Combining lipoic acid to methylene blue reduces the Warburg effect in CHO cells: From TCA cycle activation to enhancing monoclonal antibody production
Source: PLoS One. 2020 Apr 16;15(4):e0231770. doi: 10.1371/journal.pone.0231770 (PMC7162497; doi:10.1371/journal.pone.0231770)
Supplement: S1 Raw data — (ZIP) [file pone.0231770.s002.zip › Concentration_study_rawadata.xlsx]

## Sheet: X (cell_mL)
	Control	Control	Control	Control	Control	Control	10 µM	10 µM	10 µM	10 µM	10 µM	10 µM	20 µM	20 µM	20 µM	20 µM	20 µM	20 µM	50 µM	50 µM	50 µM	50 µM	50 µM	50 µM	100 µM	100 µM	100 µM	100 µM	100 µM	100 µM	200 µM	200 µM	200 µM	200 µM	200 µM	200 µM	500 µM	500 µM	500 µM	500 µM	500 µM	500 µM
0	200000	200000	200000	220000	220000	220000	220000	220000	220000				220000	220000	220000				220000	220000	220000				200000	200000	200000				200000	200000	200000				200000	200000	200000
24	445000	390000	460000	528000	518000	500000	490000	540000	585000				543000	555000	528000				485000	430000	535000				340000	315000	305000				375000	300000	340000				335000	290000	410000
48	990000	1070000	950000	1860000	1770000	1760000	1640000	1490000	1500000				1700000	1580000	1670000				1420000	1570000	1290000				860000	980000	830000				690000	930000	800000				390000	430000	500000
72	3080000	3010000	3560000	3200000	3830000	3450000	3660000	3050000	3750000				3960000	3620000	3060000				3050000	3170000	2710000				2140000	1870000	2070000				1490000	1430000	1500000				630000	470000	610000
96	5200000	5740000	4520000	3980000	3900000	4600000	3550000	4280000	3500000				3900000	3830000	4300000				3850000	3380000	3480000				2630000	2990000	3290000				640000	390000	560000				240000	450000	330000
120				2950000	3050000	3030000	2250000	3550000	3430000				3800000	2730000	3530000				3030000	2680000	3430000

## Sheet: Viability (% live cells)
	Control	Control	Control	Control	Control	Control	10 µM	10 µM	10 µM	10 µM	10 µM	10 µM	20 µM	20 µM	20 µM	20 µM	20 µM	20 µM	50 µM	50 µM	50 µM	50 µM	50 µM	50 µM	100 µM	100 µM	100 µM	100 µM	100 µM	100 µM	200 µM	200 µM	200 µM	200 µM	200 µM	200 µM	500 µM	500 µM	500 µM	500 µM	500 µM	500 µM
0	100	100	100	100	100	100	100	100	100				100	100	100				100	100	100				100	100	100				100	100	100				100	100	100
24	100	100	99	98	98	100	99	100	99				98	97	99				99	99	98				99	98	98				99	100	100				99	98	100
48	99	99	100	99	99	98	99	98	99				99	99	99				100	98	99				99	99	99				100	99	99				100	100	100
72	99	99	100	96	100	98	96	97	98				99	97	97				97	97	96				98	99	99				94	97	97				88	98	91
96	97	97	97	98	98	97	97	99	95				97	97	99				98	96	96				91	89	92				34	32	37				42	59	56
120				85	76	76	78	75	70				86	80	87				83	87	85

## Sheet: GLC (mmol_L)
Time (h)	Control	Control	Control	Control	Control	Control	10 µM	10 µM	10 µM	10 µM	10 µM	10 µM	20 µM	20 µM	20 µM	20 µM	20 µM	20 µM	50 µM	50 µM	50 µM	50 µM	50 µM	50 µM	100 µM	100 µM	100 µM	100 µM	100 µM	100 µM	200 µM	200 µM	200 µM	200 µM	200 µM	200 µM	500 µM	500 µM	500 µM	500 µM	500 µM	500 µM
0	38	38	38	40	40	40	38	38	38				38	38	38				38	38	38				40	40	40				40	40	40				40	40	40
24	35.3	34.2	34.8	37.6	38	37.9	34.9	34.9	34.5				34.7	34.2	34.5				34.8	34.5	34.4				37.9	37.4	37.5				37.7	36.9	37.5				37.6	36.9	37.3
48	31.6	31.2	31.6	36.3	35.6	36.3	31.8	31.4	31.5				32.2	31.6	31.8				32.6	32.2	32.2				36.5	36.1	36.3				35.9	35.9	36.3				37.1	36.5	36.9
72	30.2	29.4	29.7	31.8	30.9	31.1	29.9	29.1	29.7				30.1	29.3	29.8				30.5	30.3	30.5				33.4	32.4	32.4				34	33.5	33.4				35	34.2	34.6
96	27.3	27.1	26.3	28.2	27.2	27.7	26.9	25.4	26				26.7	26.3	26.3				27.3	26.5	27.3				31.4	30	30.3				33	32.3	33				34.8	33.6	34.2
120	25.7	25.3	24.9				25.2	23.3	24.4				24.5	23.4	24.5				24.4	23.6	24.8

## Sheet: LAC (mmol_L)
Time (h)	Control	Control	Control	Control	Control	Control	10 µM	10 µM	10 µM	10 µM	10 µM	10 µM	20 µM	20 µM	20 µM	20 µM	20 µM	20 µM	50 µM	50 µM	50 µM	50 µM	50 µM	50 µM	100 µM	100 µM	100 µM	100 µM	100 µM	100 µM	200 µM	200 µM	200 µM	200 µM	200 µM	200 µM	500 µM	500 µM	500 µM	500 µM	500 µM	500 µM
0	0.6	0.6	0.6	0.6	0.6	0.6	0.6	0.6	0.6				0.6	0.6	0.6				0.6	0.6	0.6				0.6	0.6	0.6				0.6	0.6	0.6				0.6	0.6	0.6
24	5.97	5.92	6	3.69	3.7	3.61	5.98	5.91	5.71				5.78	5.64	5.74				5.74	5.52	5.52				3.62	3.57	3.56				3.86	3.59	3.64				3.69	3.76	3.68
48	15.3	15.3	15.5	12.5	12.2	12.3	15.2	15	15.1				14.9	14.6	14.8				14.2	14	14				11.6	11.4	11.5				11.5	11.1	11.2				10.7	10.5	10.6
72	18.6	17.9	18	18.2	17.6	17.7	17.8	17.3	17.6				17.2	16.7	17				16.3	16.1	16.4				16.6	16.1	16.1				15.5	15.2	15.1				15.8	15.8	15.7
96	23.8	23.2	22.9	22.7	21.9	22	22.9	21.7	22.1				21.6	21.2	21.6				19.6	18.7	19.4				17.9	17.3	17.3				17.9	17.4	17.8				20.3	19.7	19.9
120	28.2	27.6	27.4				26.6	25.5	26.6				26.3	25.2	26.9				24.9	23.6	25.4

## Sheet: GLN (mmol_L)
Time (h)	Control	Control	Control	Control	Control	Control	10 µM	10 µM	10 µM	10 µM	10 µM	10 µM	20 µM	20 µM	20 µM	20 µM	20 µM	20 µM	50 µM	50 µM	50 µM	50 µM	50 µM	50 µM	100 µM	100 µM	100 µM	100 µM	100 µM	100 µM	200 µM	200 µM	200 µM	200 µM	200 µM	200 µM	500 µM	500 µM	500 µM	500 µM	500 µM	500 µM
0	4	4	4	4.4	4.4	4.4	4	4	4				4	4	4				4	4	4				4.4	4.4	4.4				4.4	4.4	4.4				4.4	4.4	4.4
24	2.95	2.87	3.03	3.24	3.23	3.22	3.02	2.89	2.88				2.93	2.89	2.91				2.96	2.92	2.91				3.23	3.24	3.26				3.26	3.25	3.27				3.31	3.27	3.26
48	1.28	1.23	1.24	2.14	2.12	2.14	1.24	1.24	1.28				1.34	1.33	1.32				1.48	1.49	1.45				2.2	2.2	2.23				2.36	2.41	2.31				2.88	2.68	2.72
72	0.14	0.14	0.15	0.23	0.22	0.28	0.17	0.14	0.13				0.17	0.16	0.18				0.23	0.22	0.21				0.78	0.73	0.75				1.53	1.52	1.54				2.46	2.38	2.38
96	0.14	0.14	0.16	0.14	0.14	0.16	0.17	0.18	0.19				0.16	0.2	0.19				0.24	0.23	0.22				0.26	0.24	0.25				1.23	1.24	1.21				2.39	2.28	2.33
120	0.1	0.11	0.14				0.18	0.16	0.17				0.14	0.18	0.2				0.2	0.24	0.25

## Sheet: GLU (mmol_L)
Time (h)	Control	Control	Control	Control	Control	Control	10 µM	10 µM	10 µM	10 µM	10 µM	10 µM	20 µM	20 µM	20 µM	20 µM	20 µM	20 µM	50 µM	50 µM	50 µM	50 µM	50 µM	50 µM	100 µM	100 µM	100 µM	100 µM	100 µM	100 µM	200 µM	200 µM	200 µM	200 µM	200 µM	200 µM	500 µM	500 µM	500 µM	500 µM	500 µM	500 µM
0	0.35	0.35	0.35	0.35	0.35	0.35	0.35	0.35	0.35				0.35	0.35	0.35				0.35	0.35	0.35				0.35	0.35	0.35				0.35	0.35	0.35				0.35	0.35	0.35
24	0.55	0.57	0.57	0.58	0.56	0.57	0.65	0.65	0.66				0.66	0.66	0.67				0.69	0.66	0.67				0.6	0.58	0.58				0.58	0.58	0.57				0.56	0.58	0.54
48	0.79	0.78	0.78	0.71	0.74	0.72	0.84	0.8	0.83				0.84	0.81	0.84				0.87	0.84	0.82				0.81	0.79	0.8				0.75	0.75	0.76				0.68	0.68	0.68
72	0.9	0.9	0.92	0.84	0.85	0.81	0.96	0.97	0.99				1	1.01	1.01				1	0.98	1.01				0.97	0.93	0.93				0.83	0.85	0.85				0.75	0.76	0.75
96	0.98	0.98	0.93	0.97	0.94	0.88	1.06	0.99	1				1.12	1.02	1.05				1.02	1	1.06				1.06	1.03	1.03				1.11	1.07	1.08				0.88	0.85	0.87
120	1.03	1.08	1				1.12	0.98	1.05				1.08	1.01	1.01				1.04	1.02	0.98
